# Supplementary material for: Aedes larval bionomics and implications for dengue control in the paradigmatic Jaffna peninsula, northern Sri Lanka
Source: Parasit Vectors. 2021 Mar 18;14:162. doi: 10.1186/s13071-021-04640-6 (PMC7977581; doi:10.1186/s13071-021-04640-6)
Supplement: Supplementary file 1 — Additional file 1: Table S1. Annual trends of national emissions (% year-1) in the 28 European Union countries (EU-28) for sulfur oxides (SOx), nitrogen oxides (NOx), on-road transport NOx (NOx_road), non-methane volatile organic compounds (NMVOCs), ammonia (NH3), carbon monoxide (CO), particulate matter with an aerodynamic diameter lower than 2.5 μm and 10 μm (PM2.5 and PM10) over the time period 2000–2017. All trends are significant at p < 0.05 (Mann–Kendall). The increasing trends are in bold. Table S2. Minimum and maximum percentage of EU-28 population (in %) exposed to air pollutants concentrations (tropospheric ozone O3, nitrogen dioxides NO2, particulate matter PM2.5 and PM10) exceeding the European Union (EU) and World Health Organization Air Quality Guidelines (WHO AQG) limit or target values between 2000 and 2017. Table S3. Annual trends of mortality (number of deaths per 1,000,000 inhabitants per year) due to ambient particulate matter with an aerodynamic diameter lower than 2.5 μm (PM2.5) and tropospheric ozone (O3) over the time period 2000–2017 in the 28 European Union countries (EU-28) with associated significance level p (Mann Kendall ***p < 0.001; **p < 0.01; *p < 0.05; +p < 0.1 and p > 0.1). [file 13071_2021_4640_MOESM1_ESM.xlsx]

## Sheet: Sheet1
Additional File S1 - Details of premises selected for field surveys.
Location	Number and Nature of Premises Surveyed
	Residential houses	Commercial premises	Public premises	Sub-urban farms
Gurunagar (9°39'12.6"N 80°01'03.5"E)	30	3	7	0
Navanthurai (9°40'35.0"N 80°00'12.4"E)	25-30 during different surveys	2	7	0
Nallur (9°41'32.9"N 129 80°01'22.7"E)	25	2	3	0
Uduvil (9°44'17.1"N 80°00'37.0"E)	15	1	3	2
Commercial Premises	Public Premises
Markets	Places of religious worship
Shopping complex	Schools
	Health centres
	Community centres
	Jaffna university
